# Supplementary material for: Development of a nucleoside-modified mRNA vaccine against clade 2.3.4.4b H5 highly pathogenic avian influenza virus
Source: Nat Commun. 2024 May 23;15:4350. doi: 10.1038/s41467-024-48555-z (PMC11116520; doi:10.1038/s41467-024-48555-z)
Supplement: Supplementary file 4 — Source Data [file 41467_2024_48555_MOESM4_ESM.xlsx]

## Sheet: Figure 1a
Figure 1a
			IgG antibody titers to A/Astrakhan/3212/2020 rHA
			28d	100d	365d
		10 µg Ovalbumin mRNA-LNP (control mRNA-LNP)	500	500	200
			500	500	200
			500	500	200
			500	500	200
			500	500	200
		1 ug A/Astrakhan/3212/2020 HA mRNA-LNP	91991.3	14117.1	20246.5
			76167.4	22065	16118.3
			91141.3	42855.8	43210.5
			74302.6	50361.1	30380.3
			72360.7	52605.5	18601.5
		10 ug A/Astrakhan/3212/2020 HA mRNA-LNP	587318	230468	146224
			500082	127999	101372
			502067	281492	72090.6
			533031	188281	255825
			524085	230746	115218

## Sheet: Figure 1b
Figure 1b
			IgG antibody titers to H5 stalk rHA
			28d	100d	365d
		10 µg Ovalbumin mRNA-LNP (control mRNA-LNP)	50	50	50
			50	632.284	50
			50	50	50
			50	50	50
			50	50	50
		1 ug A/Astrakhan/3212/2020 HA mRNA-LNP	4075.99	879.187	26295.3
			4280.17	651.43	10028.4
			13140.7	9628.55	40498.4
			7875.32	1740.85	42750.7
			18276.5	8096.72	56352.8
		10 ug A/Astrakhan/3212/2020 HA mRNA-LNP	52295.5	1023.43	2454.83
			54926.6	50	2919.98
			93489.1	2180.27	3408.61
			88570.5	1285.85	13304.7
			57491.6	1260.36	18874.5

## Sheet: Figure 1c
Figure 1c
			FRNT50 titers to A/Astrakhan/3212/2020
			28d	100d	365d
		10 µg Ovalbumin mRNA-LNP (control mRNA-LNP)	20	20	20
			20	20	20
			20	20	20
			20	20	20
			20	20	20
		1 ug A/Astrakhan/3212/2020 HA mRNA-LNP	800	200	80
			400	400	20
			800	400	160
			200	400	80
			200	800	80
		10 ug A/Astrakhan/3212/2020 HA mRNA-LNP	6400	3200	800
			3200	1600	400
			3200	3200	400
			3200	3200	3200
			3200	3200	800

## Sheet: Figure 2a
Figure 2a
			IgG antibody titers to A/red fox/England/AVP-M1-21-01/2020 rHA
		10 µg Ovalbumin mRNA-LNP (control mRNA-LNP)	500
			500
			500
			500
			500
		1 ug A/Astrakhan/3212/2020 HA mRNA-LNP	28895.2
			29834.3
			37906.8
			25771
			25577.9
		10 ug A/Astrakhan/3212/2020 HA mRNA-LNP	186436
			171661
			239230
			180833
			174393

## Sheet: Figure 2b
Figure 2b
			IgG antibody titers to A/pheasant/New York/22-009066-001/2022 rHA
		10 µg Ovalbumin mRNA-LNP (control mRNA-LNP)	500
			500
			500
			500
			500
		1 ug A/Astrakhan/3212/2020 HA mRNA-LNP	19069.3
			24381
			30927.5
			20980
			20913
		10 ug A/Astrakhan/3212/2020 HA mRNA-LNP	152122
			140064
			194860
			182712
			176195

## Sheet: Figure 2c
Figure 2c
			FRNT50 titers to A/red fox/England/AVP-M1-21-01/2020 rHA
		10 µg Ovalbumin mRNA-LNP (control mRNA-LNP)	20
			20
			20
			20
			20
		1 ug A/Astrakhan/3212/2020 HA mRNA-LNP	200
			100
			200
			100
			100
		10 ug A/Astrakhan/3212/2020 HA mRNA-LNP	1600
			1600
			3200
			1600
			800

## Sheet: Figure 2d
Figure 2d
			FRNT50 titers to A/pheasant/New York/22-009066-001/2022
		10 µg Ovalbumin mRNA-LNP (control mRNA-LNP)	20
			20
			20
			20
			20
		1 ug A/Astrakhan/3212/2020 HA mRNA-LNP	200
			100
			200
			100
			100
		10 ug A/Astrakhan/3212/2020 HA mRNA-LNP	1600
			1600
			1600
			1600
			800

## Sheet: Figure 3a
Figure 3a
			Median MFI for A/Astrakhan/3212/2020 rHA
		10 µg Ovalbumin mRNA-LNP (control mRNA-LNP)	19.877
			30.2773
			20.7324
			17.9893
			17.625
		1 ug A/Astrakhan/3212/2020 HA mRNA-LNP	14444.2
			11735.3
			16355.1
			12203.4
			14131
		10 ug A/Astrakhan/3212/2020 HA mRNA-LNP	23928.2
			24395.5
			23903.8
			20948.6
			22282.4

## Sheet: Figure 3b
Figure 3b
			Median MFI for A/red fox/England/AVP-M1-21-01/2020 rHA
		10 µg Ovalbumin mRNA-LNP (control mRNA-LNP)	17.1777
			16.8789
			14.5078
			14.8086
			13.9141
		1 ug A/Astrakhan/3212/2020 HA mRNA-LNP	8581.73
			6712.12
			10014
			7553.43
			9145.33
		10 ug A/Astrakhan/3212/2020 HA mRNA-LNP	17311.7
			18775.4
			17361.1
			13965.4
			16478.8

## Sheet: Figure 3c
Figure 3c
			Median MFI for A/pheasant/NY/22-009066-001/2022 rHA
		10 µg Ovalbumin mRNA-LNP (control mRNA-LNP)	16.0098
			27.5107
			13.8574
			14.1152
			13.1123
		1 ug A/Astrakhan/3212/2020 HA mRNA-LNP	12712.9
			10091.8
			13560.5
			10565.9
			11579.2
		10 ug A/Astrakhan/3212/2020 HA mRNA-LNP	19100.8
			19669.4
			18844.8
			17119.9
			17747

[truncated: 21 more sheets: Figure 3d, Figure 3e, Figure 3f, Figure 4c, Figure 4d, Figure 5b, Figure 5c, Figure 5d, Figure 5e, Figure 6a, Figure 6b, Figure 6c, Figure 6d, Figure 6e, Figure 6f, Figure 7a, Figure 7b, Figure 7c, Figure 7d, Supplemental Figure 1a …]
